# Supplementary material for: A Deep Learning Model System for Diagnosis and Management of Adnexal Masses
Source: Cancers (Basel). 2022 Oct 27;14(21):5291. doi: 10.3390/cancers14215291 (PMC9659123; doi:10.3390/cancers14215291)
Supplement: Supplementary file 1 [file cancers-14-05291-s001.zip]

Archive with 1 entries (1 files):
- cancers-1936876-supplementary.pdf
